# Supplementary material for: Rapid Phenotype-Driven Gene Sequencing with the NeoSeq Panel: A Diagnostic Tool for Critically Ill Newborns with Suspected Genetic Disease
Source: J Clin Med. 2020 Jul 23;9(8):2362. doi: 10.3390/jcm9082362 (PMC7464859; doi:10.3390/jcm9082362)
Supplement: Supplementary file 1 [file jcm-09-02362-s001.zip]

Archive with 3 entries (3 files):
- Figure S1.pptx
- Table S1.docx
- Table S2 .doc
